# Supplementary material for: Essential Function of the Serine Hydroxymethyl Transferase (SHMT) Gene During Rapid Syncytial Cell Cycles in Drosophila
Source: G3 (Bethesda). 2017 May 17;7(7):2305–14. doi: 10.1534/g3.117.043133 (PMC5499137; doi:10.1534/g3.117.043133)
Supplement: Supplementary file 2 [file 2305TableS4.xlsx]

## Sheet: Sheet1
Data type	Experimental species	Symbol/name used in publication	Source – public	Source – published	Source – unpublished	Identifiers	New reagent	Comments
Data type (mandatory) Duplicate rows as needed. Order is flexible, but row titles must be preserved.	Experimental species (mandatory, "NA" okay)	Symbol/name used in publication (mandatory)	Source – public [stock center; company, data repository] (one of D,E,F mandatory)	Source -- published [PMID or 'this paper'] (one of D,E,F mandatory)	Source – unpublished [description, incl. lab of origin] (one of D,E,F mandatory)	Identifiers [format as ID_source:identifier] Separate multiple entries with semi-colon, space	New reagent (mandatory for new entities) Description, progenitor(s)	Comments (optional) Genotypes, purpose of reagent, additional information
gene (source not applicable)	D melanogaster	SHMT	NA	NA	NA	FBgn0029823		CG3011
strain, strain_background	D melanogaster	X238 Frt[18E]		this paper	J. Grosshans laboratory		mutation in SHMT	w X238 f Frt[18E] hs-Flp
strain, strain_background	D melanogaster	X238 Frt[19A]		this paper	J. Grosshans laboratory		mutation in SHMT	y pn X238 sn Frt[19A]
genetic reagent (in whole organism)	D melanogaster	Frt[18E] hs-Flp[122]			S. Luschnig laboratory	FBst0005749
genetic reagent (in whole organism)	D melanogaster	Frt[19A]	Bloomington Drosophila stock center			FBst0001709
genetic reagent (in whole organism)	D melanogaster	SHMT[+]		this paper	J. Grosshans laboratory		FBti0076525	integrated at attP-86F8
genetic reagent (in whole organism)	D melanogaster	SHMT[E130Q]		this paper	J. Grosshans laboratory		FBti0076525	integrated at attP-86F8
genetic reagent (in whole organism)	D melanogaster	SHMT[Ecoli]		this paper	J. Grosshans laboratory		FBti0076525	integrated at attP-86F8
genetic reagent (in whole organism)	D melanogaster	Histone2Av-RFP		PMID: 22001900	J. Grosshans laboratory
genetic reagent (in whole organism)	D melanogaster	ovoD[Frt18E]	Bloomington Drosophila stock center			FBst0001843
genetic reagent (in whole organism)	D melanogaster	ovoD[Frt19A]	Bloomington Drosophila stock center			FBst0023880
cell line	D. melanogaster	S2	Drosophila Genomics Resource Center
antibody		anti-SHMT		this paper	J. Grosshans laboratory		Polyclonal, in rabbits, against GST-SHMT-His6
antibody		anti-SHMT		this paper	J. Grosshans laboratory		Polyclonal, in guinea pigs, against GST-SHMT-His6
antibody		anti-slam		PMID: 20060902	J. Grosshans laboratory
antibody		anti-slam		PMID: 20060902	J. Grosshans laboratory
antibody		anti-Dlg	Hybridoma center, Iowa					clone 4F3
antibody		anti-Frs (rabbit)		PMID: 12919679	J. Grosshans laboratory
antibody		anti-Kuk (rabbit)		PMID: 16458513	J. Grosshans laboratory
antibody		anti-Kuk (guinea pig)		PMID: 16458513	J. Grosshans laboratory
antibody		anti-Dia (rabbit)		PMID: 15689371	J. Grosshans laboratory
antibody		anti-LaminDm0		PMID: 6786899	H. Saumweber laboratory			clone T47/1/1
antibody		anti-a-tubulin	Sigma					clone GTU-88
antibody		anti-CID		PMID: 15592865	S. Heidmann laboratory
antibody		anti-Twine (rat)		PMID: 23290553	E. Wieschaus laboratory
antibody		GFP booster	Chromotek
antibody		Alexa488/565/646 secondary antibodies	Invitrogen
antibody		800/600CW secondary antibodies for western detection	LICOR
recombinant DNA reagent		GST-SHMT-His6		this paper	J. Grosshans laboratory		SHMT-His6 cloned into pGEX
recombinant DNA reagent		pattBminusCDS		this paper	J. Grosshans laboratory		genomic SHMT without CDS, only 5' and 3' regions cloned into pattB transformation vector
recombinant DNA reagent		pattB-SHMT		this paper	J. Grosshans laboratory		genomic SHMT cloned into pattB transformation vector
recombinant DNA reagent		pattB-SHMT[E130Q]		this paper	J. Grosshans laboratory		genomic SHMT with point mutation cloned into pattB transformation vector
recombinant DNA reagent		pattB-SHMT[Ecoli]		this paper	J. Grosshans laboratory		agenomic SHMT with CDS from Ecoli cloned into pattB transformation vector
peptide, recombinant protein		GST-SHMT-His6		this paper	J. Grosshans laboratory		recombiant protein purified by affinity chromatography
